# Supplementary material for: Occupational Risk from Avian Influenza Viruses at Different Ecological Interfaces Between 1997 and 2019
Source: Microorganisms. 2025 Jun 14;13(6):1391. doi: 10.3390/microorganisms13061391 (PMC12195780; doi:10.3390/microorganisms13061391)
Supplement: Supplementary file 1 [file microorganisms-13-01391-s001.zip]

Archive with 9 entries (9 files):
- PRISMA_ScR_Fillable_Checklist.pdf
- Table S1.pdf
- Table S2.pdf
- Table S3.pdf
- Table S4.pdf
- Table S5.pdf
- Table S6.pdf
- Table S7.pdf
- Table S8.pdf
